# Supplementary material for: Multiple carbamylation events are required for differential modulation of Cx26 hemichannels and gap junctions by CO2
Source: J Physiol. 2025 Feb 5;603(5):1071–89. doi: 10.1113/JP285885 (PMC11870076; doi:10.1113/JP285885)
Supplement: Supplementary file 2 — Supporting information [file TJP-603-1071-s004.xlsx]

## Sheet: Fig 1A
m/z	% intensity
102.059	1.13504
129.1	2.55316
141.103	2.00191
143.078	2.68782
169.136	2.19176
173.127	5.17411
175.119	5.94718
201.125	35.2532
202.132	0.798677
229.119	10.2039
241.082	6.10573
243.137	0.875951
259.076	9.04238
265.071	0.914609
274.181	3.72077
284.173	1.89398
296.159	4.83378
341.178	9.33881
358.164	12.7578
371.2	10.285
384.169	2.20214
452.246	2.3893
469.191	3.65048
487.206	22.3194
489.272	4.9704
499.794	1.25588
541.797	1.30759
564.309	6.67238
573.319	2.69019
581.343	5.41789
604.319	6.9049
617.329	8.37462
628.827	4.22611
637.823	12.7688
644.807	4.27947
646.814	2.85742
662.832	15.9092
664.805	1.44844
680.878	7.32924
698.408	6.68071
703.369	6.70439
711.857	2.99765
714.418	15.0151
718.382	25.6017
721.395	3.01766
734.376	6.08939
744.429	4.59819
751.909	33.8891
829.42	8.08937
846.474	8.17205
854.424	1.64207
858.486	16.4653
886.469	13.3806
903.492	90.3378
904.462	10.1368
955.419	8.68203
1016.55	48.3601
1017.58	8.95999
1025.55	7.19603
1145.63	23.7678
1229.64	9.84947
1256.62	25.8883
1274.64	47.1326
1275.64	6.01921

## Sheet: Fig 1B
m/z	% intensity
103.053	0.70714
115.043	0.144609
120.078	20.4373
121.082	0.074178
127.085	0.35464
128.07	0.152577
129.101	1.35317
130.082	1.99992
132.096	0.929721
138.096	0.475263
141.104	0.080076
147.108	2.34386
156.1	4.14099
158.132	0.254311
159.105	0.170062
165.096	0.086617
169.091	0.438304
171.048	0.587769
173.123	1.27134
175.109	0.53523
186.119	0.091966
187.102	1.72126
197.125	0.094647
201.123	0.382405
213.086	0.295211
215.097	1.68078
217.128	0.198666
229.152	0.204092
232.093	0.205398
233.161	32.977
242.182	0.524541
243.074	1.05179
245.129	0.316631
253.125	0.143001
258.14	1.31776
260.194	2.356
261.157	6.3185
268.165	0.331174
271.166	0.777464
274.191	0.334875
278.177	0.524688
279.191	0.450553
297.783	0.465312
300.11	0.350345
309.116	0.355563
311.171	0.594571
314.201	0.716949
314.959	0.478544
326.185	0.608746
327.195	0.365813
328.169	0.610597
334.139	0.369674
335.098	0.493604
337.705	0.619402
345.926	0.250759
352.149	0.88547
358.182	0.637911
362.148	0.769706
369.163	2.54763
371.227	3.03097
387.23	1.8133
390.169	0.133156
394.23	1.38311
398.196	0.403556
399.27	0.808185
413.795	3.15396
415.211	10.7141
416.225	0.13753
417.262	1.19373
419.269	0.552129
428.249	0.279005
436.699	0.422617
439.243	0.282564
444.759	1.13733
448.245	0.285445
453.298	0.430574
454.261	1.10153
458.719	0.28876
461.272	2.413
467.913	11.7629
474.287	16.6646
482.274	0.592163
484.277	0.890096
500.305	1.63377
505.327	0.151538
518.293	1.58583
524.304	0.617428
528.295	3.38339
538.295	0.312806
540.313	0.626783
551.928	0.316742
552.58	0.475394
557.298	0.15914
559.296	0.797123
562.279	0.426265
566.29	0.641673
569.344	0.16085
583.397	1.30258
586.274	0.489673
593.366	0.656834
601.324	0.495918
613.402	1.16869
628.358	21.0692
647.341	1.54364
654.424	0.862251
656.378	0.230277
657.312	0.691322
674.4	96.1676
675.399	11.2415
677.605	0.350956
680.439	1.40675
692.401	0.532151
694.348	0.710531
701.418	0.535604
706.395	0.716667
715.362	0.721203
741.438	5.50789
752.424	0.739649
775.414	1.18887
783.381	1.20179
787.487	25.7626
797.449	2.28438
847.448	0.196242
860.487	1.39942

## Sheet: Fig 1C
m/z	% intensity
120.076	3.23177
129.098	8.77646
130.083	13.3749
143.078	3.52776
147.109	5.23791
156.094	5.48325
175.116	3.80986
185.161	2.67544
186.115	7.85544
187.137	4.03453
201.118	21.2613
226.113	2.95654
229.146	5.9526
241.072	3.05278
248.147	3.09725
257.156	6.30594
259.123	6.32999
275.166	4.77577
287.116	4.99737
374.196	5.70508
376.218	21.5879
386.196	11.5917
415.595	6.01239
425.247	6.08181
472.165	19.2255
479.25	4.30429
482.255	8.63554
512.242	2.22499
528.228	9.03778
529.287	15.8382
544.267	9.17397
546.294	13.4583
560.28	20.943
576.329	18.8807
591.303	2.39054
592.294	7.17763
596.557	14.4069
602.345	45.4984
662.319	12.652
689.414	28.2093
700.243	7.80435
704.384	3.82052
718.296	7.90431
737.331	8.00836
749.367	30.4679
765.279	5.43915
816.306	5.61756
818.449	29.2297
819.416	2.81413
832.426	11.3455
915.311	15.56
929.476	20.9803
940.51	9.0447
975.462	95.98
989.509	12.3697
1020.42	15.7019
1028.37	8.76297
1106.62	9.81098

## Sheet: Fig 1D
m/z	% intensity
120.078	22.3826
156.102	11.5235
159.104	11.5512
189.085	11.8276
191.113	11.8463
217.084	30.2145
229.157	12.1971
346.127	13.2757
348.193	13.2948
355.066	20.0372
389.195	6.83643
389.245	27.3466
518.274	22.2947
631.382	15.9061
655.32	16.1268
664.266	8.10466
687.281	16.4216
746.391	33.9332
779.373	17.2707
843.323	17.8604
900.391	9.19333
900.473	18.3874
921.395	18.5803
946.52	28.218
1093.58	100
