# Supplementary material for: Multiple carbamylation events are required for differential modulation of Cx26 hemichannels and gap junctions by CO2
Source: J Physiol. 2025 Feb 5;603(5):1071–89. doi: 10.1113/JP285885 (PMC11870076; doi:10.1113/JP285885)
Supplement: Supplementary file 3 — Supporting information [file TJP-603-1071-s005.xlsx]

## Sheet: Sheet1
Rank	WT	108	112	116	122	108+122	125
1	0.212	0.225	0.239	0.214	0.086	0.253	0.249
2	0.212	0.281	0.267	0.254	0.105	0.265	0.262
3	0.23	0.313	0.314	0.275	0.125	0.29	0.274
4	0.297	0.318	0.316	0.313	0.161	0.313	0.364
5	0.317	0.397	0.321	0.344	0.164	0.332	0.373
6	0.327	0.416	0.326	0.362	0.169	0.39292	0.436
7	0.404	0.42	0.326	0.468	0.177	0.419	0.44
8	0.441	0.467	0.449	0.517	0.19	0.435	0.498
9	0.451	0.469	0.472	0.595		0.478	0.555
10	0.569	0.538	0.515	0.832		0.702	0.761
11	0.7	0.794	0.554			0.706
12	0.757		0.564
Upper rank	10.3948	9.75029	10.3948	9.09903	7.77186	9.75029	9.09903
Lower rank	2.60518	2.24971	2.60518	1.90097	1.22814	2.24971	1.90097
median	0.3655	0.416	0.326	0.353	0.09	0.39292	0.4045
UCL	0.57	0.54	0.52	0.6	0.19	0.7	0.56
LCL	0.23	0.28	0.31	0.25	0.16	0.27	0.26
