# Supplementary material for: Multiple carbamylation events are required for differential modulation of Cx26 hemichannels and gap junctions by CO2
Source: J Physiol. 2025 Feb 5;603(5):1071–89. doi: 10.1113/JP285885 (PMC11870076; doi:10.1113/JP285885)
Supplement: Supplementary file 4 — Supporting information [file TJP-603-1071-s007.xlsx]

## Sheet: Dye loading all mutants
WT-55	K108R-55	K112R-55	K116R-55	K122R-55	K108RK122R-55
1685.38	2273.74	467.413	2527.85	803.73	1362.29
1208.35	2872.81	1264.58	1297.37	1128.81	996.146
779.1	-212.845	886.141	485.741	1169.68	1998.69
579.114	847.477	1625.42	541.752	735.519	756.418
1273.79	573.592	520.15	1157	988.079	232.801
604.815	392.623	655.04	468.947	543.116	435.578
