# Supplementary material for: Multiple carbamylation events are required for differential modulation of Cx26 hemichannels and gap junctions by CO2
Source: J Physiol. 2025 Feb 5;603(5):1071–89. doi: 10.1113/JP285885 (PMC11870076; doi:10.1113/JP285885)
Supplement: Supplementary file 5 — Supporting information [file TJP-603-1071-s003.xlsx]

## Sheet: WT
	20	35	55	70
Median	0	582.956	1791.35	2303.98
UQ	0	583.723	1856.79	2503.76
LQ	0	512.791	1362.1	2288.42

## Sheet: K108
	20	35	55	70
Median	0	603.424	1450.48	1636.6
UQ	0	750.912	2876.74	1737.94
LQ	0	587.922	1176.59	1543.85

## Sheet: K122
	20	35	55	70
Median	0	805.235	1793.08	1721
UQ	0	987.458	1933.81	1836.32
LQ	0	620.119	1608.73	1522.46

## Sheet: K108+K122
	20	35	55	70
Median	0	975.84	1971.15	1351.42
UQ	0	1025.29	2337.29	1593.07
LQ	0	956.42	1731.42	1241.26
