# Supplementary material for: Multiple carbamylation events are required for differential modulation of Cx26 hemichannels and gap junctions by CO2
Source: J Physiol. 2025 Feb 5;603(5):1071–89. doi: 10.1113/JP285885 (PMC11870076; doi:10.1113/JP285885)
Supplement: Supplementary file 6 — Supplementary information [file TJP-603-1071-s009.xlsx]

## Sheet: Fig 4B
GRAB only	WT	K108R	K112	K116	K122R	K108R+K122R	K125R
-0.0601749	2.80207	2.28905	2.49082	2.2565	2.04397	2.70005	-0.0313049
-0.0511545	2.96014	2.32905	2.87294	3.14901	2.19535	2.63223	-0.0271269
-0.0513632	1.86452	2.4615	3.07648	3.12077	2.26069	2.56224	-0.0499056
-0.0496487	2.46511	2.37994	2.25081	2.45835		2.5778	-0.0503206
-0.0734827	2.99454	2.22934	2.22392	2.25709		2.62505	0.0257966
-0.0556676	2.76749	2.13566	2.09932	2.99242		2.48911	0.0377055
-0.0527501	2.36658	2.01397	2.16817	2.01737		1.6802	0.0186023
-0.0668661		2.83148	2.24857	2.0281			0.0273443
0.0107153		2.76586					-0.0981328
0.00260246		2.74654
-0.0027856
-0.0156732

## Sheet: Fig 4C
GRABONLY			WT			122			108			108+122
35	55	70	35	55	70	35	55	70	35	55	70	35	55	70
-0.0488404	-0.0601749	-0.163392	1.2322	2.80207	3.10425	1.8655	2.04397	2.33148	1.80023	2.28905	2.29001	1.87224	2.70005	2.78628
-0.0452572	-0.0511545	-0.132873	1.46245	2.96014	3.19012	1.92526	2.19535	2.8023	1.32218	2.32905	2.2483	1.82277	2.63223	2.73065
-0.0401583	-0.0513632	-0.139485	1.06314	1.86452	2.87367	1.88188	2.26069	2.92941	1.87421	2.4615	2.2909	2.06819	2.56224	2.81357
-0.040318	-0.0496487	-0.147362	1.58418	2.46511	2.72983				1.79611	2.37994	2.22964	1.85749	2.5778	2.79764
-0.0449425	-0.0734827	-0.160059	1.26467	2.99454	3.15231				1.59264	2.22934	2.2099	2.10607	2.62505	2.70431
-0.0441746	-0.0556676	-0.143879	1.41495	2.76749	3.13889				1.40666	2.13566	2.06551	1.98593	2.48911	2.60948
-0.0375568	-0.0527501	-0.130996	1.30112	2.36658	2.7013				1.31371	2.01397	2.10783	1.22666	1.6802	2.27662
-0.0478948	-0.0668661	-0.153336							2.13628	2.83148	3.69754
-0.0106886	0.0107153	-0.0379363							2.24522	2.76586	3.43286
-0.0107183	0.00260246	-0.0411902							2.56699	2.74654	3.31914
-0.009124	-0.0027856	-0.0414462
-0.0138122	-0.0156732	-0.040356
