# Supplementary material for: Multiple carbamylation events are required for differential modulation of Cx26 hemichannels and gap junctions by CO2
Source: J Physiol. 2025 Feb 5;603(5):1071–89. doi: 10.1113/JP285885 (PMC11870076; doi:10.1113/JP285885)
Supplement: Supplementary file 7 — Supporting information [file TJP-603-1071-s008.xlsx]

## Sheet: Figure 5B
Parental	Lanth	Cx26
0.45	-0.3	3.25
0.325	0.775	1.7
0.2	-0.475	2.375
0.55	-0.2	1.9
-0.125	0.775	4.475
-0.075	0.725	2.425
-0.025	0.05	1.15
-0.4	-0.3	1.9
0.825	0.025	1.25
0.075		2.325
		3.175
		3.05
		1
		2.1
		1.725
		0.85
		1.45
		1.15
