# Supplementary material for: Multiple carbamylation events are required for differential modulation of Cx26 hemichannels and gap junctions by CO2
Source: J Physiol. 2025 Feb 5;603(5):1071–89. doi: 10.1113/JP285885 (PMC11870076; doi:10.1113/JP285885)
Supplement: Supplementary file 8 — Supporting information [file TJP-603-1071-s006.xlsx]

## Sheet: Sheet1
WT	K108R	K122R	K108R+K122R	K125R
4.2	5.1	3.8	2.2	1.425
4.15	5.05	2.15	2.4	0.35
0.85	3.2	2.65	2.5	-0.55
2.4	2	3.05	1.6	0.95
4.4	3.3	2.15	2.4	0.1
1.4	2.65	2.75	3.6	0.75
		3.25		0.1
				0.325
