# Supplementary material for: Multiple carbamylation events are required for differential modulation of Cx26 hemichannels and gap junctions by CO2
Source: J Physiol. 2025 Feb 5;603(5):1071–89. doi: 10.1113/JP285885 (PMC11870076; doi:10.1113/JP285885)
Supplement: Supplementary file 9 — Supporting information [file TJP-603-1071-s001.xlsx]

## Sheet: Figure 8B
GgCx26 35	GgCx26 55
40	42
185	23
46	43
126	16
21	41
12	45
25	45
39	24
46	46
333	17

## Sheet: Figure 9C
K108R 35	K108R 55
22	23
26	32
28	36
28	22
17	17
23	28
19	19
25	24
30	23
39	35

## Sheet: Figure 10B
S108K 35	S108K 55	Human CL 35	Human CL 55	Human fCL 35	Human fCL 55
29	25	12	15	14	33
57	14	16	17	48	34
18	46	13	15	27	41
15	12	15	13	37	59
31	15	16	12	35	32
25	22	19	13	32	35
34	16
14	19
18	18
21	14

## Sheet: Figure 10D
CL µM ATP	fCL µM ATP
2.25067	0.888017
2.3288	1.22716
2.44787	1.16156
2.30955	1.073
2.34879	1.21676
1.01393	1.67085
1.10532	1.48898
0.686036	2.09566
0.56339	1.82739
0.801301	1.57386
1.10617	1.55813
0.975242	1.95314
1.11731	1.09104
1.11374	1.90114
1.21779	3.21899
1.25618	1.27177
1.32671	0.604488
1.01239	0.431261
1.40084	3.59216
1.36263	1.24975
1.68872	1.83353
1.89678	2.24783
1.39481
2.17025
2.92759
2.34613
2.35687
2.55331
2.54486

## Sheet: Figure 11B
R216Q 35	R216Q 55
102	88
25	73
33	100
57	21
37	50
20	48

## Sheet: Figure 11D
R216Q µM ATP
6.92461
2.27581
2.14479
0.77111
1.97745
2.04732
2.99663
2.70898
2.85937
2.69071
2.34009
2.23821
2.29502
2.47117
2.74296
3.10926

## Sheet: Figure 12B
35 mmHg
		Donor Cell Fluoresence							Acceptor Cell Fluoresence
	1	2	3	4	5	6		1	2	3	4	5	6
Mins	#2 25-04-24	#3 25-04-24	#4 25-04-24	#1 26-04-24	#4 26-04-24	#5 26-04-24		#2 25-04-24	#3 25-04-24	#4 25-04-24	#1 26-04-24	#4 26-04-24	#5 26-04-24
0	332.659	242.821	215.466	443.68	1087.75	361.498		204.388	203.336	190.734	194.881	202.813	208.855
1	4213.22	1599.13	1316.17	3591.57	3150	2276.14		302.863	219.429	206.67	238.709	344.685	211.874
2	5721.45	2296.04	1743.69	4808.91	4135.66	3801.43		441.319	258.641	241.701	299.185	546.145	238.034
3	6003	2785.07	2047.3	5239.99	4701.74	4316.06		549.045	296.757	270.905	342.734	667.038	259.358
4	6191.66	3032.31	2340.94	5282.92	5063.31	4692.95		621.235	324.571	291.466	366.648	714.833	271.986
5	6268.01	3224.6	2372.95	5283	5254.62	4951.79		668.2	343.281	301.96	375.48	710.245	278.139
6	6471.66	3321.22	2185.72	5247.43	5441.16	5026.9		694.205	351.924	304.927	375.88	683.938	278.607
7	6423.98	3322.82	2362.73	5282.23	5588.83	4882.69		702.319	355.288	304.292	370.797	637.451	276.754
8	6562.57	3339.97	2311.63	5266.44	5708.16	4944.29		703.459	353.363	300.728	361.257	585.212	273.239
9	6832.78	3347.54	2334.94	5229.64	5762.17	5091.82		700.9	349.198	294.927	347.122	548.339	267.89
10	6953.38	3330.48	2041.78	5192.32	5782.14	5094.02		678.122	341.072	287.534	336.048	523.443	263.251
55 mmHg
		Donor Cell Fluoresence							Acceptor Cell Fluoresence
	1	2	3	4	5	6		1	2	3	4	5	6
Mins	#5 25-04-24	#6 25-04-24	#7 25-04-24	#2 26-04-24	#3 26-04-24	#6 26-04-24		#5 25-04-24	#6 25-04-24	#7 25-04-24	#2 26-04-24	#3 26-04-24	#6 26-04-24
0	261.035	224.594	278.004	241.348	279.369	237.457		196.858	190.404	194.057	193.195	197.193	199.926
1	2939.29	1873.29	3074.37	3270.32	3062.26	1115.84		304.935	201.923	206.013	223.653	230.077	210.889
2	4344.44	2993.53	4266.15	4666.79	4337.8	1785.95		476.579	228.442	219.926	264.434	282.444	239.945
3	4858.25	3769.51	5000.5	5208.73	4774.94	1951.55		589.928	250.757	227.093	282.915	321.276	263.341
4	5250.09	4159.7	5093.5	5308.61	4985.41	2052.56		646.435	263.147	225.769	286.815	347.337	280.016
5	5583.57	4382.25	5221.99	5180.97	5146.67	2038.72		670.517	268.284	224.032	283.206	359.179	297.943
6	5682.2	4553.29	5307.14	5118.51	5072.05	2176.82		664.19	266.804	220.095	278.664	365.389	312.851
7	5761.94	4625.95	5459.51	5011.6	5133.79	2267.74		643.915	261.654	217.914	271.3	365.357	324.219
8	5918.8	4649.11	5497.69	4938.27	5474.26	2318.8		611.968	255.989	214.597	264.35	360.594	329.413
9	6053.37	4653.99	5345.86	4848.34	5644.61	2338.1		581.473	249.945	211.088	256.913	356.011	330.841
10	5981.3	4654.88	5369.49	4818.65	5730.76	2652.13		542.654	244.089	209.227	250.19	348.687	329.501

## Sheet: Figure 12D
K108R_R216E µM ATP
4.32304
2.13718
3.3194
2.1915
2.4735
2.27863
2.42453
2.24084
2.15454
1.94237
2.04396
1.59075
1.35742
2.04164
3.78831
2.23839
2.43687
2.26597
2.26773
2.21262
2.54706
2.07066
